# Supplementary material for: Introducing a Novel, Broad Host Range Temperate Phage Family Infecting Rhizobium leguminosarum and Beyond
Source: Front Microbiol. 2021 Nov 9;12:765271. doi: 10.3389/fmicb.2021.765271 (PMC8631192; doi:10.3389/fmicb.2021.765271)
Supplement: Supplementary Table 1 — Details of phages and putative phages identified as related to vTRX32-1. [file Table_1.XLSX]

## Sheet: Sheet1
Group	Phage name	Genome Size (bp)	GC Content (%)	No. of CDS identified by RAST	No. of tRNAs	Host	Host/Phage Country of origin	Phage description	Environment isolated from
TRX32-1-like phages	vB_RlgA_TRX32-1	42787	59.2	53	1	R. leguminosarum TRX32-1 (lysogen)	York, England	Prophage Inducible	Root nodule of Trifolium repens
TRX32-1-like phages	vB_RlgA_SM95-2	42622	59	52	1	R. leguminosarum SM95 (lysogen)	Rennes, France	Prophage Inducible	Root nodule of Trifolium repens
TRX32-1-like phages	vB_RlgA_SM135A-2	43411	59	53	1	R. leguminosarum SM135A (lysogen)	Denmark	Prophage Inducible	Root nodule of Trifolium repens
TRX32-1-like phages	vB_RlgA_SM48-1	43167	59.2	55	2	R. leguminosarum SM48 (lysogen)	Denmark	Prophage Inducible	Root nodule of Trifolium repens
TRX32-1-like phages	vB_RlgA_SM113-1	43326	59	54	1	R. leguminosarum SM113 (lysogen)	Rennes, France	Prophage Inducible	Root nodule of Trifolium repens
RHEph01	RHEph01	43444	59.2	53	2	R. etli Bra5 (isolating host)	Calera, Mexico	Lytic phage	Rhizosphere of Phaseolus Vulgaris
Putative phages	R. anhuiense CCBAU23252 prophage	42987	59.3	53	1	R. anhuiense CCBAU23252 (putative lysogen)	Jiangxi, China	Prophage (not tested)	Root nodule of Vicia faba
Putative phages	Rhizobium sp. NXC14 Prophage	44802	59.5	53	2	Rhizobium sp. NXC14 (putative lysogen)	Huautla, Mexico	Prophage (not tested)	Root nodule of Phaseolus vulgaris
Putative phages	R. loessense CGMCC.13401 Prophage	42533	58.2	52	1	R. loessense CGMCC.13401 (putative lysogen)	Unknown	Prophage (not tested)	Unknown
