# Supplementary material for: Introducing a Novel, Broad Host Range Temperate Phage Family Infecting Rhizobium leguminosarum and Beyond
Source: Front Microbiol. 2021 Nov 9;12:765271. doi: 10.3389/fmicb.2021.765271 (PMC8631192; doi:10.3389/fmicb.2021.765271)
Supplement: Supplementary Table 2 — Annotated data sets from the 3 phenotypic assays; phage virulence, phage replication dynamics (one step growth curve) and host range. Details are included in each dataframe. [file Table_2.XLSX]

## Sheet: Host range
Host range assay spotting phage onto lawns of bacterial hosts and recording infections. 0=nothing. 0.5= poor lysis. 1=lysis. 2= lysogeny
PHAGE >	vSM48-1	vSM48-1	vSM48-1	vSM48-1	vSM95-2	vSM95-2	vSM95-2	vSM95-2	vSM113-1	vSM113-1	vSM113-1	vSM113-1	vSM135_2	vSM135_2	vSM135_2	vSM135_2	RHEp01	RHEp02	RHEp03	RHEp04	vTRX32-1	vTRX32-1	vTRX32-1	vTRX32-1
REP >	1	2	3	4	1	2	3	4	1	2	3	4	1	2	3	4	1	2	3	4	1	2	3	4
HOST V
R. etli Bra5	0.5	0.5	0.5	0.5	0.5	0.5	0.5	0.5	0.5	0.5	0.5	0.5	0.5	0.5	0.5	0.5	1	1	1	1	2	2	1	2
M. ciceri CFU W1	0	0	0	0	0	0	0	0	0	0	0	0	0	0	0	0	0	0	0	0	0	0	0	0
R. leguminosarum JPY51 3841	2	2	2	2	2	2	2	2	2	2	2	2	2	2	2	2	1	1	1	1	1	1	1	1
S. fredii JPY95	0	0	0	0	0	0	0	0	0	0	0	0	0	0	0	0	0	0	0	0	0	0	0	0
B. jalponicum JWB140	0	0	0	0	0	0	0	0	0	0	0	0	0	0	0	0	0	0	0	0	0	0	0	0
SM113	0	0.5	0.5	0.5	0.5	0	0.5	0	0	0	0	0	0	0	0	0	0	0	0	0	0	0	0	0
SM135A	0.5	0.5	0.5	0.5	0.5	0.5	0.5	0.5	0.5	0.5	0.5	0.5	0.5	0.5	0.5	0.5	0	0	0	0	0.5	0.5	0.5	0.5
SM144A	0.5	0.5	0.5	0.5	0.5	0.5	0.5	0.5	0	0	0	0	0.5	0.5	0.5	0.5	0	0	0	0	1	1	1	1
SM147A	0.5	0.5	0.5	0.5	0.5	0.5	0.5	0.5	0.5	0.5	0.5	0.5	0.5	0.5	0.5	0.5	0	0	0	0	1	1	1	1
SM149A	2	1	1	2	1	1	1	1	2	2	2	1	1	1	1	1	0	0	0	0	1	1	1	1
SM152B	2	2	2	2	1	1	1	1	0.5	0.5	0.5	0.5	0.5	0.5	0.5	0.5	0	0	0	0	1	1	1	1
SM154C	2	2	2	2	2	2	2	2	0	0	0	0	2	2	2	2	0	0	0	0	2	2	2	2
SM168A	0	0	0	0	0	0	0	0	0	0	0	0	0	0	0	0	0	0	0	0	1	1	1	1
SM170C	2	1	1	1	1	2	1	2	2	2	2	2	2	2	2	2	1	1	1	1	2	2	2	2
SM41	0	0	0	0	0	0	0	0	0	0	0	0	0	0	0	0	0	0	0	0	1	1	1	1
SM48	0	0.5	0.5	0.5	0.5	0	0.5	0	0	0	0	0	0	0	0	0	0.5	0.5	0.5	0.5	0	0	0	0
SM74	0	0	0	0	0	0	0	0	0	0	0	0	0	0	0	0	0	0	0	0	2	2	2	2
SM95	0	0	0	0	0	0	0	0	0	0	0	0	0	0	0	0	0	0	0	0	0.5	0.5	0.5	0.5
TRX12	1	1	1	1	1	1	1	1	2	2	2	2	2	2	2	2	1	1	1	1	1	1	1	1
TRX2	0	0	0	0	0	0	0	0	0	0	0	0	0	0	0	0	0	0	0	0	0	0	0	0
TRX32	0	0	0	0	0	0	0	0	0	0	0	0	0	0	0	0	0	0	0	0	0	0	0	0
TRX33	0	0	0	0	0	0	0	0	0	0	0	0	0	0	0	0	0	0	0	0	0	0	0	0
TRX34	2	1	2	2	1	2	1	2	2	2	2	2	2	2	2	2	1	1	1	1	2	1	2	2
TRX35	0.5	0.5	0.5	0.5	0.5	0.5	0.5	0.5	0.5	0.5	0.5	0.5	0.5	0.5	0.5	0.5	0	0	0	0	2	2	2	2
TRX9	2	1	2	1	1	2	1	2	2	2	2	2	2	2	2	2	0	0	0	0	2	2	2	2
R. leguminosarum VF39SM	0.5	0.5	0.5	0.5	0.5	0.5	0.5	0.5	0	0	0	0	2	2	2	2	0	0	0	0	1	1	1	1
VSX11	2	1	1	1	1	2	1	2	2	2	2	2	2	2	2	2	1	1	1	1	2	2	2	2
VSX15	2	1	2	1	1	2	1	2	1	1	1	1	2	2	2	2	1	1	1	1	2	2	2	2

## Sheet: Virulence growth data
OD600 readings for growth curves of bacteria with or without phages
Bacterial host	Bra5	Bra5	TRX19		TRX19	TRX19	Bra5		Bra5	Bra5	TRX19	BLANK	TRX19	TRX19	Bra5	BLANK	Bra5	BLANK	TRX19	TRX19	BLANK	Bra5	Bra5	Bra5	BLANK	TRX19	TRX19	TRX19	BLANK	Bra5	Bra5
Phage	vSM113	vSM113	vTRX32-1		RHEp01	RHEp01	RHEp01	BLANK	vTRX32-1	vTRX32-1	vSM113	BLANK	vSM113	vSM113	vTRX32-1	BLANK	RHEp01	BLANK	RHEp01	vTRX32-1	BLANK	vSM113	vSM113	vSM113	BLANK	vTRX32-1	vTRX32-1	RHEp01	BLANK	RHEp01	RHEp01
Treatment	Phage +	Phage -	Phage +	BLANK	Phage +	Phage -	Phage +	BLANK	Phage +	Phage -	Phage +	BLANK	Phage +	Phage -	Phage +	BLANK	Phage +	BLANK	Phage -	Phage +	BLANK	Phage +	Phage -	Phage +	BLANK	Phage +	Phage -	Phage +	BLANK	Phage +	Phage -
Time
0s	0.171	0.133	0.145	0.08	0.189	0.144	0.129	0.082	0.187	0.149	0.15	0.083	0.157	0.134	0.137	0.082	0.189	0.083	0.135	0.18	0.089	0.147	0.135	0.18	0.09	0.129	0.131	0.159	0.085	0.139	0.128
1200s	0.167	0.134	0.122	0.08	0.178	0.151	0.136	0.081	0.17	0.147	0.158	0.083	0.158	0.138	0.145	0.082	0.168	0.083	0.135	0.167	0.084	0.147	0.134	0.163	0.085	0.146	0.128	0.175	0.085	0.149	0.131
2399s	0.168	0.135	0.127	0.08	0.178	0.157	0.14	0.082	0.169	0.147	0.161	0.083	0.16	0.14	0.146	0.082	0.168	0.083	0.14	0.167	0.084	0.149	0.136	0.162	0.085	0.149	0.134	0.178	0.085	0.15	0.134
3599s	0.17	0.136	0.127	0.08	0.181	0.162	0.141	0.082	0.171	0.149	0.163	0.083	0.163	0.144	0.147	0.082	0.169	0.083	0.143	0.17	0.084	0.15	0.137	0.164	0.085	0.151	0.145	0.178	0.085	0.151	0.135
4799s	0.171	0.137	0.127	0.08	0.182	0.166	0.142	0.082	0.171	0.15	0.164	0.083	0.165	0.145	0.148	0.082	0.17	0.083	0.146	0.171	0.084	0.151	0.138	0.164	0.085	0.152	0.154	0.178	0.085	0.152	0.137
5999s	0.172	0.14	0.127	0.08	0.183	0.173	0.144	0.082	0.172	0.151	0.166	0.083	0.167	0.148	0.149	0.082	0.171	0.083	0.149	0.173	0.084	0.152	0.14	0.165	0.085	0.154	0.163	0.178	0.085	0.153	0.139
7199s	0.174	0.142	0.126	0.08	0.183	0.178	0.145	0.082	0.173	0.152	0.168	0.083	0.169	0.15	0.15	0.082	0.172	0.083	0.153	0.173	0.084	0.154	0.142	0.167	0.085	0.155	0.171	0.179	0.085	0.155	0.142
8399s	0.176	0.144	0.12	0.08	0.178	0.182	0.146	0.082	0.174	0.154	0.169	0.083	0.171	0.154	0.152	0.082	0.173	0.083	0.157	0.173	0.084	0.155	0.145	0.168	0.085	0.154	0.178	0.177	0.085	0.157	0.145
9599s	0.179	0.148	0.105	0.08	0.17	0.184	0.147	0.082	0.175	0.156	0.171	0.083	0.17	0.156	0.153	0.082	0.172	0.083	0.159	0.165	0.084	0.157	0.147	0.17	0.085	0.145	0.184	0.167	0.085	0.158	0.148
10799s	0.181	0.151	0.101	0.08	0.166	0.19	0.145	0.082	0.177	0.158	0.17	0.083	0.169	0.159	0.154	0.082	0.167	0.083	0.164	0.161	0.084	0.159	0.15	0.172	0.085	0.139	0.188	0.162	0.085	0.156	0.152
11999s	0.183	0.154	0.099	0.08	0.165	0.193	0.139	0.082	0.177	0.161	0.168	0.083	0.166	0.162	0.156	0.082	0.16	0.083	0.168	0.158	0.084	0.16	0.153	0.175	0.085	0.136	0.19	0.159	0.085	0.151	0.155
13199s	0.186	0.158	0.098	0.08	0.162	0.197	0.133	0.082	0.177	0.162	0.166	0.083	0.163	0.165	0.156	0.082	0.154	0.083	0.173	0.155	0.084	0.162	0.157	0.177	0.085	0.133	0.193	0.156	0.085	0.145	0.157
14399s	0.188	0.162	0.098	0.08	0.161	0.202	0.128	0.082	0.176	0.165	0.163	0.083	0.16	0.169	0.156	0.082	0.151	0.083	0.178	0.152	0.084	0.164	0.159	0.179	0.085	0.131	0.197	0.154	0.085	0.138	0.159
15599s	0.19	0.165	0.099	0.081	0.16	0.205	0.125	0.082	0.174	0.166	0.161	0.083	0.157	0.172	0.155	0.082	0.149	0.083	0.186	0.149	0.084	0.166	0.163	0.182	0.085	0.128	0.2	0.15	0.085	0.134	0.164
16799s	0.192	0.17	0.099	0.081	0.155	0.209	0.122	0.082	0.173	0.168	0.16	0.083	0.156	0.175	0.154	0.082	0.149	0.083	0.195	0.145	0.084	0.168	0.166	0.183	0.085	0.124	0.199	0.144	0.085	0.132	0.168
17999s	0.195	0.178	0.1	0.081	0.146	0.217	0.119	0.082	0.173	0.171	0.16	0.083	0.155	0.178	0.154	0.082	0.15	0.083	0.202	0.14	0.085	0.17	0.17	0.187	0.085	0.121	0.203	0.136	0.086	0.131	0.174
19199s	0.196	0.182	0.1	0.081	0.133	0.219	0.115	0.082	0.172	0.173	0.16	0.083	0.152	0.181	0.153	0.082	0.148	0.083	0.205	0.133	0.084	0.172	0.175	0.188	0.085	0.117	0.204	0.124	0.085	0.131	0.182
20399s	0.2	0.19	0.101	0.081	0.12	0.225	0.11	0.082	0.172	0.174	0.16	0.083	0.15	0.185	0.153	0.082	0.144	0.083	0.209	0.129	0.084	0.173	0.182	0.191	0.085	0.115	0.206	0.116	0.086	0.129	0.191
21599s	0.202	0.195	0.103	0.081	0.114	0.231	0.105	0.082	0.173	0.176	0.16	0.083	0.147	0.188	0.154	0.082	0.138	0.083	0.216	0.127	0.084	0.175	0.189	0.195	0.085	0.114	0.208	0.112	0.086	0.124	0.2
22799s	0.205	0.204	0.104	0.081	0.111	0.236	0.101	0.082	0.174	0.179	0.159	0.083	0.146	0.192	0.154	0.082	0.131	0.083	0.223	0.127	0.084	0.176	0.198	0.197	0.085	0.113	0.21	0.11	0.086	0.117	0.208
23999s	0.207	0.212	0.105	0.081	0.11	0.234	0.098	0.082	0.175	0.182	0.158	0.083	0.143	0.195	0.155	0.082	0.124	0.083	0.23	0.126	0.084	0.18	0.208	0.2	0.085	0.113	0.21	0.108	0.086	0.11	0.216
25199s	0.211	0.217	0.107	0.081	0.109	0.233	0.096	0.082	0.176	0.185	0.156	0.083	0.141	0.199	0.156	0.082	0.117	0.083	0.234	0.126	0.084	0.183	0.217	0.204	0.085	0.113	0.217	0.108	0.086	0.104	0.224
26399s	0.213	0.227	0.108	0.081	0.109	0.235	0.095	0.082	0.177	0.187	0.153	0.083	0.141	0.202	0.157	0.082	0.112	0.083	0.237	0.127	0.084	0.186	0.227	0.21	0.085	0.113	0.22	0.107	0.086	0.099	0.232
27599s	0.217	0.233	0.11	0.081	0.109	0.238	0.095	0.082	0.178	0.19	0.151	0.083	0.14	0.204	0.158	0.082	0.108	0.083	0.242	0.128	0.084	0.188	0.233	0.217	0.085	0.114	0.224	0.107	0.086	0.097	0.237
28799s	0.221	0.24	0.112	0.081	0.109	0.244	0.095	0.082	0.18	0.193	0.149	0.083	0.14	0.209	0.16	0.082	0.106	0.083	0.244	0.128	0.084	0.191	0.242	0.22	0.085	0.115	0.228	0.106	0.086	0.095	0.244
29999s	0.225	0.249	0.115	0.081	0.109	0.246	0.095	0.082	0.182	0.196	0.147	0.083	0.141	0.215	0.162	0.082	0.105	0.083	0.244	0.13	0.084	0.194	0.249	0.221	0.085	0.116	0.232	0.107	0.086	0.095	0.251
31199s	0.229	0.255	0.118	0.081	0.109	0.249	0.095	0.082	0.183	0.199	0.146	0.083	0.141	0.219	0.164	0.082	0.104	0.083	0.247	0.131	0.084	0.197	0.253	0.223	0.085	0.117	0.235	0.107	0.086	0.094	0.258
32399s	0.233	0.261	0.121	0.081	0.109	0.251	0.095	0.082	0.185	0.201	0.144	0.083	0.142	0.226	0.166	0.082	0.104	0.083	0.249	0.133	0.084	0.2	0.26	0.226	0.085	0.119	0.239	0.106	0.086	0.094	0.264
33599s	0.239	0.264	0.125	0.081	0.109	0.253	0.095	0.082	0.187	0.204	0.144	0.083	0.143	0.232	0.167	0.082	0.104	0.083	0.251	0.135	0.084	0.203	0.264	0.228	0.085	0.12	0.243	0.106	0.086	0.094	0.27
34799s	0.245	0.269	0.128	0.081	0.109	0.253	0.095	0.082	0.188	0.207	0.144	0.083	0.145	0.233	0.169	0.082	0.104	0.083	0.254	0.137	0.084	0.206	0.266	0.229	0.085	0.122	0.248	0.106	0.086	0.094	0.277
35999s	0.255	0.275	0.131	0.081	0.109	0.255	0.095	0.082	0.191	0.213	0.144	0.083	0.146	0.234	0.171	0.082	0.103	0.083	0.255	0.139	0.084	0.208	0.268	0.229	0.085	0.124	0.251	0.106	0.086	0.094	0.285
37199s	0.263	0.28	0.135	0.081	0.109	0.257	0.096	0.082	0.193	0.214	0.145	0.083	0.148	0.237	0.173	0.082	0.103	0.083	0.259	0.141	0.084	0.212	0.267	0.23	0.085	0.126	0.255	0.106	0.086	0.094	0.291
38399s	0.271	0.284	0.139	0.081	0.109	0.258	0.096	0.082	0.195	0.216	0.146	0.083	0.15	0.24	0.176	0.082	0.103	0.083	0.265	0.144	0.084	0.215	0.267	0.233	0.085	0.128	0.259	0.106	0.086	0.094	0.296
39599s	0.277	0.289	0.143	0.081	0.109	0.261	0.096	0.082	0.198	0.218	0.147	0.083	0.152	0.242	0.178	0.082	0.103	0.083	0.269	0.146	0.084	0.217	0.267	0.234	0.085	0.13	0.262	0.107	0.086	0.094	0.303
40799s	0.286	0.293	0.147	0.081	0.109	0.265	0.096	0.082	0.199	0.22	0.148	0.083	0.154	0.246	0.18	0.082	0.103	0.083	0.273	0.148	0.084	0.219	0.268	0.235	0.085	0.131	0.266	0.107	0.086	0.094	0.306
41999s	0.293	0.298	0.151	0.081	0.109	0.268	0.096	0.082	0.202	0.224	0.149	0.083	0.156	0.249	0.182	0.082	0.103	0.083	0.275	0.15	0.084	0.222	0.269	0.239	0.085	0.133	0.27	0.107	0.086	0.094	0.311
43199s	0.297	0.303	0.155	0.081	0.109	0.268	0.096	0.082	0.203	0.23	0.15	0.083	0.158	0.254	0.184	0.082	0.103	0.083	0.278	0.153	0.084	0.224	0.269	0.243	0.085	0.135	0.273	0.106	0.086	0.095	0.316
44399s	0.303	0.307	0.16	0.081	0.109	0.27	0.097	0.082	0.206	0.234	0.152	0.083	0.161	0.257	0.186	0.082	0.103	0.083	0.282	0.155	0.084	0.226	0.271	0.246	0.085	0.137	0.276	0.107	0.086	0.095	0.322
45599s	0.311	0.312	0.166	0.081	0.109	0.274	0.098	0.082	0.208	0.24	0.154	0.083	0.162	0.26	0.189	0.082	0.103	0.083	0.287	0.157	0.084	0.23	0.274	0.248	0.085	0.139	0.279	0.107	0.086	0.095	0.327
46799s	0.315	0.315	0.17	0.081	0.109	0.278	0.098	0.082	0.21	0.244	0.155	0.083	0.164	0.266	0.191	0.082	0.103	0.083	0.29	0.16	0.084	0.232	0.278	0.251	0.085	0.141	0.281	0.107	0.086	0.095	0.333
47999s	0.319	0.321	0.176	0.081	0.109	0.281	0.098	0.082	0.213	0.249	0.157	0.083	0.166	0.269	0.193	0.082	0.103	0.083	0.294	0.163	0.084	0.235	0.282	0.253	0.085	0.143	0.283	0.107	0.087	0.095	0.337
49199s	0.325	0.327	0.182	0.081	0.109	0.283	0.098	0.082	0.215	0.254	0.159	0.083	0.169	0.275	0.196	0.082	0.103	0.083	0.297	0.165	0.084	0.242	0.286	0.255	0.085	0.145	0.284	0.107	0.086	0.095	0.341
50399s	0.323	0.33	0.188	0.081	0.109	0.285	0.098	0.082	0.217	0.257	0.16	0.083	0.171	0.281	0.198	0.082	0.103	0.083	0.297	0.167	0.084	0.25	0.286	0.256	0.085	0.147	0.286	0.107	0.086	0.095	0.343
51599s	0.329	0.335	0.195	0.081	0.109	0.287	0.098	0.082	0.219	0.26	0.162	0.083	0.174	0.283	0.201	0.082	0.103	0.083	0.299	0.17	0.084	0.254	0.287	0.258	0.085	0.149	0.286	0.107	0.087	0.095	0.347
52799s	0.334	0.341	0.201	0.081	0.109	0.288	0.098	0.082	0.222	0.263	0.164	0.083	0.176	0.288	0.203	0.082	0.103	0.083	0.304	0.172	0.084	0.257	0.287	0.26	0.085	0.151	0.286	0.107	0.087	0.095	0.352
53999s	0.339	0.343	0.207	0.082	0.109	0.288	0.098	0.082	0.223	0.266	0.165	0.083	0.178	0.29	0.206	0.082	0.103	0.083	0.307	0.175	0.084	0.26	0.289	0.262	0.085	0.153	0.288	0.108	0.087	0.095	0.356
55199s	0.341	0.347	0.211	0.082	0.109	0.29	0.098	0.082	0.225	0.27	0.167	0.083	0.18	0.293	0.208	0.082	0.103	0.083	0.309	0.177	0.084	0.263	0.291	0.263	0.085	0.155	0.289	0.108	0.087	0.095	0.358
56399s	0.346	0.351	0.215	0.082	0.109	0.291	0.097	0.082	0.226	0.275	0.169	0.083	0.182	0.296	0.211	0.082	0.103	0.083	0.308	0.18	0.084	0.266	0.292	0.264	0.085	0.158	0.292	0.108	0.087	0.095	0.362
57599s	0.349	0.356	0.217	0.082	0.109	0.293	0.097	0.082	0.227	0.28	0.171	0.083	0.185	0.298	0.213	0.082	0.103	0.083	0.306	0.183	0.084	0.268	0.292	0.266	0.085	0.16	0.293	0.108	0.087	0.095	0.364
58799s	0.354	0.36	0.218	0.082	0.109	0.294	0.096	0.082	0.229	0.286	0.173	0.083	0.187	0.301	0.215	0.082	0.103	0.083	0.306	0.185	0.084	0.273	0.293	0.267	0.085	0.162	0.294	0.108	0.087	0.095	0.365
59999s	0.358	0.36	0.222	0.082	0.109	0.295	0.095	0.082	0.231	0.29	0.174	0.083	0.189	0.302	0.218	0.082	0.103	0.083	0.312	0.188	0.084	0.275	0.293	0.268	0.085	0.164	0.296	0.107	0.087	0.095	0.369
61199s	0.365	0.365	0.226	0.082	0.109	0.297	0.095	0.082	0.237	0.293	0.176	0.083	0.192	0.305	0.22	0.082	0.103	0.083	0.314	0.191	0.084	0.278	0.297	0.27	0.085	0.167	0.296	0.108	0.087	0.095	0.371
62399s	0.367	0.368	0.229	0.082	0.109	0.298	0.094	0.082	0.242	0.297	0.178	0.083	0.194	0.305	0.222	0.082	0.103	0.083	0.315	0.193	0.084	0.282	0.3	0.27	0.085	0.17	0.297	0.108	0.087	0.095	0.371
63599s	0.368	0.368	0.234	0.082	0.109	0.3	0.094	0.082	0.246	0.301	0.179	0.083	0.196	0.306	0.224	0.082	0.103	0.083	0.317	0.197	0.084	0.286	0.301	0.27	0.085	0.172	0.299	0.107	0.087	0.095	0.373
64799s	0.374	0.374	0.235	0.082	0.109	0.301	0.093	0.082	0.249	0.303	0.181	0.083	0.199	0.308	0.226	0.082	0.103	0.083	0.317	0.2	0.084	0.289	0.302	0.271	0.085	0.175	0.302	0.108	0.087	0.095	0.374
65999s	0.372	0.377	0.237	0.082	0.109	0.303	0.093	0.082	0.253	0.303	0.183	0.083	0.201	0.311	0.228	0.082	0.103	0.083	0.316	0.204	0.084	0.292	0.304	0.271	0.085	0.178	0.303	0.108	0.087	0.095	0.376
67199s	0.38	0.379	0.239	0.082	0.109	0.305	0.093	0.082	0.256	0.305	0.186	0.083	0.204	0.31	0.232	0.082	0.103	0.083	0.319	0.207	0.085	0.295	0.306	0.272	0.085	0.181	0.304	0.108	0.087	0.095	0.377
68399s	0.38	0.382	0.241	0.082	0.109	0.306	0.093	0.082	0.26	0.308	0.188	0.083	0.206	0.312	0.235	0.082	0.103	0.083	0.319	0.21	0.084	0.297	0.307	0.272	0.085	0.184	0.304	0.107	0.087	0.095	0.376
69599s	0.383	0.383	0.243	0.082	0.109	0.307	0.092	0.082	0.26	0.309	0.19	0.083	0.209	0.311	0.238	0.082	0.103	0.083	0.322	0.215	0.084	0.299	0.31	0.274	0.085	0.187	0.306	0.108	0.087	0.096	0.378
70799s	0.385	0.387	0.246	0.082	0.11	0.309	0.092	0.082	0.263	0.312	0.193	0.083	0.211	0.31	0.24	0.082	0.103	0.083	0.324	0.219	0.084	0.3	0.31	0.274	0.085	0.19	0.306	0.108	0.087	0.096	0.378
71999s	0.387	0.389	0.249	0.082	0.109	0.31	0.092	0.082	0.264	0.315	0.195	0.083	0.213	0.31	0.243	0.082	0.103	0.083	0.327	0.224	0.084	0.303	0.311	0.275	0.085	0.193	0.306	0.108	0.087	0.096	0.377
73199s	0.39	0.387	0.251	0.082	0.109	0.311	0.092	0.082	0.266	0.318	0.198	0.083	0.217	0.309	0.246	0.082	0.103	0.083	0.33	0.226	0.084	0.305	0.313	0.276	0.085	0.197	0.309	0.108	0.087	0.096	0.381
74399s	0.395	0.391	0.253	0.082	0.109	0.311	0.092	0.082	0.265	0.32	0.2	0.083	0.219	0.31	0.248	0.082	0.103	0.083	0.335	0.228	0.084	0.307	0.313	0.277	0.086	0.2	0.311	0.108	0.087	0.096	0.382
75600s	0.397	0.392	0.256	0.082	0.109	0.313	0.092	0.082	0.267	0.321	0.203	0.083	0.222	0.313	0.249	0.083	0.102	0.083	0.337	0.229	0.084	0.309	0.313	0.278	0.086	0.203	0.311	0.109	0.087	0.096	0.383
76799s	0.398	0.393	0.257	0.082	0.109	0.315	0.092	0.082	0.268	0.323	0.205	0.083	0.225	0.315	0.25	0.082	0.103	0.083	0.338	0.232	0.084	0.309	0.314	0.278	0.085	0.206	0.311	0.108	0.087	0.096	0.386
77999s	0.397	0.393	0.258	0.082	0.11	0.316	0.092	0.083	0.268	0.326	0.208	0.084	0.229	0.317	0.252	0.083	0.104	0.084	0.336	0.232	0.085	0.311	0.315	0.281	0.086	0.209	0.313	0.11	0.088	0.096	0.385
79199s	0.4	0.398	0.26	0.083	0.11	0.317	0.092	0.083	0.267	0.329	0.211	0.084	0.233	0.317	0.254	0.083	0.104	0.084	0.337	0.235	0.085	0.312	0.32	0.282	0.086	0.213	0.316	0.111	0.088	0.096	0.389
80399s	0.402	0.399	0.262	0.082	0.11	0.318	0.092	0.083	0.27	0.331	0.214	0.084	0.238	0.32	0.255	0.083	0.104	0.083	0.337	0.236	0.084	0.312	0.326	0.283	0.086	0.217	0.318	0.111	0.088	0.097	0.393
81599s	0.407	0.402	0.264	0.082	0.109	0.319	0.091	0.082	0.271	0.331	0.216	0.083	0.239	0.321	0.256	0.083	0.103	0.083	0.337	0.239	0.084	0.313	0.324	0.288	0.086	0.22	0.319	0.111	0.087	0.096	0.389
82799s	0.408	0.397	0.266	0.082	0.109	0.32	0.091	0.082	0.275	0.333	0.219	0.084	0.241	0.322	0.258	0.083	0.104	0.084	0.34	0.242	0.085	0.315	0.326	0.292	0.086	0.223	0.32	0.111	0.088	0.097	0.391
83999s	0.41	0.401	0.268	0.083	0.11	0.321	0.092	0.083	0.276	0.334	0.221	0.084	0.243	0.324	0.261	0.083	0.103	0.084	0.341	0.245	0.085	0.316	0.316	0.291	0.086	0.225	0.32	0.112	0.088	0.097	0.393
85199s	0.406	0.399	0.27	0.083	0.11	0.322	0.092	0.083	0.279	0.336	0.223	0.084	0.245	0.324	0.264	0.083	0.104	0.084	0.342	0.248	0.085	0.318	0.322	0.29	0.086	0.228	0.32	0.112	0.088	0.097	0.393
86399s	0.406	0.405	0.27	0.082	0.11	0.324	0.092	0.083	0.282	0.338	0.225	0.084	0.247	0.326	0.265	0.083	0.104	0.084	0.343	0.25	0.085	0.32	0.32	0.289	0.086	0.232	0.321	0.112	0.088	0.097	0.397
87599s	0.411	0.409	0.271	0.083	0.109	0.325	0.091	0.083	0.281	0.34	0.227	0.084	0.25	0.327	0.267	0.083	0.103	0.083	0.344	0.251	0.085	0.322	0.319	0.29	0.086	0.235	0.324	0.112	0.088	0.097	0.397
88799s	0.413	0.407	0.274	0.083	0.11	0.325	0.091	0.083	0.283	0.341	0.23	0.083	0.252	0.328	0.27	0.083	0.103	0.083	0.344	0.252	0.084	0.323	0.322	0.291	0.086	0.237	0.325	0.113	0.088	0.097	0.395
89999s	0.417	0.411	0.275	0.083	0.109	0.326	0.091	0.083	0.283	0.34	0.233	0.084	0.254	0.33	0.272	0.083	0.103	0.083	0.347	0.255	0.085	0.324	0.323	0.292	0.086	0.24	0.326	0.112	0.088	0.097	0.395
91199s	0.417	0.41	0.278	0.083	0.11	0.328	0.091	0.083	0.283	0.34	0.235	0.083	0.254	0.329	0.275	0.083	0.103	0.083	0.348	0.257	0.085	0.325	0.321	0.293	0.086	0.244	0.326	0.112	0.088	0.097	0.393
92399s	0.419	0.412	0.279	0.083	0.11	0.329	0.091	0.083	0.284	0.34	0.237	0.084	0.257	0.329	0.277	0.083	0.103	0.083	0.351	0.259	0.085	0.326	0.32	0.294	0.086	0.246	0.329	0.112	0.088	0.097	0.395
93599s	0.421	0.412	0.28	0.083	0.11	0.331	0.091	0.083	0.287	0.34	0.239	0.084	0.259	0.329	0.28	0.083	0.103	0.083	0.345	0.261	0.084	0.327	0.322	0.295	0.086	0.249	0.324	0.113	0.088	0.097	0.397
94799s	0.424	0.413	0.283	0.083	0.11	0.333	0.091	0.083	0.289	0.343	0.241	0.083	0.259	0.331	0.281	0.083	0.103	0.083	0.349	0.263	0.084	0.329	0.321	0.294	0.086	0.251	0.328	0.113	0.088	0.097	0.398
95999s	0.426	0.413	0.285	0.083	0.11	0.333	0.091	0.083	0.291	0.345	0.243	0.084	0.261	0.331	0.283	0.083	0.103	0.083	0.348	0.266	0.084	0.33	0.318	0.294	0.086	0.255	0.326	0.112	0.087	0.097	0.398
97199s	0.426	0.413	0.286	0.083	0.11	0.334	0.091	0.083	0.292	0.347	0.246	0.084	0.263	0.333	0.286	0.083	0.103	0.083	0.353	0.267	0.085	0.332	0.319	0.295	0.086	0.257	0.331	0.112	0.088	0.097	0.399
98399s	0.43	0.414	0.287	0.083	0.11	0.336	0.091	0.083	0.292	0.348	0.249	0.084	0.264	0.333	0.288	0.083	0.103	0.083	0.353	0.268	0.084	0.334	0.321	0.296	0.086	0.261	0.329	0.112	0.088	0.097	0.403
99599s	0.429	0.415	0.289	0.083	0.111	0.338	0.091	0.083	0.294	0.349	0.252	0.084	0.264	0.333	0.29	0.083	0.103	0.083	0.355	0.27	0.085	0.336	0.32	0.299	0.085	0.262	0.333	0.112	0.088	0.097	0.404
100799s	0.429	0.418	0.289	0.083	0.111	0.339	0.091	0.083	0.295	0.35	0.255	0.084	0.267	0.335	0.291	0.083	0.103	0.083	0.352	0.271	0.084	0.337	0.323	0.299	0.086	0.264	0.334	0.113	0.088	0.097	0.403
101999s	0.431	0.416	0.292	0.083	0.11	0.339	0.092	0.083	0.298	0.352	0.258	0.084	0.268	0.335	0.293	0.083	0.103	0.083	0.353	0.272	0.084	0.338	0.321	0.3	0.086	0.268	0.339	0.112	0.088	0.097	0.399
103199s	0.437	0.419	0.294	0.083	0.11	0.34	0.092	0.083	0.3	0.353	0.261	0.084	0.27	0.337	0.295	0.083	0.103	0.083	0.355	0.274	0.084	0.339	0.323	0.301	0.086	0.269	0.338	0.112	0.088	0.097	0.398
104399s	0.439	0.42	0.296	0.083	0.111	0.341	0.092	0.083	0.3	0.353	0.262	0.084	0.271	0.338	0.297	0.083	0.103	0.083	0.358	0.276	0.084	0.34	0.324	0.301	0.085	0.271	0.341	0.112	0.088	0.097	0.4
105599s	0.437	0.418	0.297	0.083	0.111	0.341	0.092	0.083	0.302	0.353	0.264	0.084	0.272	0.338	0.299	0.083	0.103	0.083	0.358	0.275	0.084	0.342	0.324	0.303	0.086	0.272	0.341	0.112	0.088	0.097	0.4
106799s	0.438	0.421	0.298	0.083	0.111	0.342	0.092	0.083	0.304	0.353	0.267	0.084	0.273	0.339	0.3	0.083	0.103	0.083	0.357	0.277	0.084	0.344	0.321	0.302	0.086	0.271	0.34	0.112	0.088	0.097	0.399
107999s	0.438	0.422	0.299	0.083	0.111	0.344	0.092	0.083	0.304	0.353	0.27	0.084	0.275	0.342	0.302	0.083	0.103	0.083	0.355	0.279	0.085	0.345	0.319	0.304	0.086	0.272	0.34	0.112	0.088	0.097	0.399
109199s	0.44	0.422	0.3	0.083	0.111	0.345	0.092	0.083	0.306	0.353	0.272	0.084	0.277	0.345	0.304	0.083	0.103	0.083	0.355	0.278	0.084	0.345	0.323	0.305	0.086	0.272	0.338	0.112	0.088	0.097	0.399
110399s	0.445	0.422	0.3	0.083	0.111	0.346	0.092	0.083	0.308	0.354	0.274	0.084	0.279	0.347	0.305	0.083	0.104	0.083	0.358	0.281	0.084	0.346	0.325	0.305	0.086	0.274	0.342	0.112	0.088	0.097	0.396
111599s	0.444	0.421	0.301	0.083	0.112	0.345	0.092	0.083	0.308	0.355	0.276	0.084	0.279	0.35	0.307	0.083	0.103	0.083	0.362	0.282	0.084	0.347	0.328	0.304	0.086	0.274	0.342	0.112	0.088	0.097	0.399
112799s	0.445	0.421	0.303	0.083	0.112	0.346	0.092	0.083	0.311	0.356	0.277	0.084	0.282	0.35	0.308	0.083	0.104	0.083	0.363	0.283	0.084	0.347	0.328	0.302	0.086	0.274	0.343	0.112	0.088	0.097	0.399
113999s	0.446	0.421	0.303	0.083	0.112	0.348	0.092	0.083	0.312	0.356	0.279	0.084	0.282	0.352	0.309	0.083	0.104	0.083	0.363	0.285	0.085	0.348	0.325	0.304	0.086	0.275	0.341	0.112	0.088	0.097	0.396
115199s	0.445	0.422	0.305	0.083	0.114	0.346	0.092	0.083	0.316	0.356	0.281	0.084	0.282	0.356	0.31	0.083	0.104	0.083	0.363	0.286	0.084	0.347	0.326	0.304	0.086	0.276	0.341	0.112	0.088	0.096	0.394
116399s	0.448	0.421	0.307	0.083	0.115	0.348	0.092	0.083	0.316	0.355	0.283	0.084	0.284	0.361	0.312	0.083	0.104	0.083	0.364	0.288	0.085	0.349	0.328	0.307	0.086	0.276	0.34	0.112	0.088	0.097	0.395
117599s	0.447	0.418	0.307	0.083	0.114	0.351	0.092	0.083	0.316	0.355	0.284	0.084	0.285	0.364	0.314	0.083	0.104	0.083	0.365	0.29	0.084	0.351	0.328	0.306	0.086	0.278	0.344	0.112	0.088	0.097	0.396
118799s	0.451	0.417	0.309	0.083	0.115	0.352	0.092	0.083	0.319	0.355	0.284	0.084	0.287	0.366	0.315	0.083	0.104	0.083	0.367	0.29	0.085	0.352	0.328	0.306	0.086	0.278	0.347	0.112	0.088	0.097	0.394
119999s	0.451	0.417	0.309	0.083	0.115	0.352	0.092	0.083	0.319	0.354	0.286	0.084	0.287	0.367	0.317	0.083	0.104	0.083	0.368	0.291	0.084	0.353	0.326	0.304	0.086	0.279	0.349	0.112	0.088	0.097	0.392
121199s	0.451	0.419	0.31	0.083	0.114	0.351	0.092	0.083	0.32	0.354	0.288	0.084	0.287	0.369	0.318	0.083	0.104	0.083	0.367	0.292	0.085	0.355	0.328	0.304	0.086	0.278	0.347	0.112	0.088	0.097	0.392
122399s	0.453	0.415	0.312	0.083	0.116	0.353	0.092	0.083	0.323	0.355	0.292	0.084	0.289	0.372	0.32	0.083	0.104	0.083	0.367	0.293	0.085	0.358	0.329	0.303	0.086	0.278	0.342	0.112	0.088	0.097	0.391
123599s	0.451	0.414	0.313	0.083	0.116	0.352	0.092	0.083	0.325	0.355	0.292	0.084	0.291	0.375	0.322	0.083	0.104	0.083	0.367	0.293	0.084	0.358	0.328	0.304	0.086	0.279	0.346	0.112	0.088	0.098	0.392
124799s	0.455	0.418	0.314	0.083	0.116	0.355	0.092	0.083	0.325	0.357	0.294	0.084	0.292	0.378	0.323	0.083	0.103	0.083	0.37	0.295	0.085	0.36	0.328	0.303	0.086	0.281	0.349	0.112	0.088	0.097	0.392
125999s	0.454	0.415	0.314	0.083	0.116	0.355	0.092	0.083	0.326	0.358	0.294	0.084	0.292	0.379	0.325	0.083	0.103	0.083	0.372	0.294	0.084	0.361	0.328	0.305	0.086	0.28	0.349	0.112	0.088	0.097	0.393
127199s	0.457	0.415	0.314	0.083	0.116	0.355	0.092	0.083	0.327	0.36	0.297	0.084	0.293	0.381	0.326	0.083	0.103	0.083	0.37	0.296	0.084	0.362	0.328	0.306	0.086	0.28	0.351	0.112	0.088	0.097	0.389
128399s	0.456	0.419	0.315	0.083	0.117	0.355	0.092	0.083	0.327	0.362	0.299	0.084	0.294	0.381	0.327	0.083	0.103	0.083	0.367	0.295	0.084	0.362	0.326	0.306	0.086	0.281	0.348	0.112	0.088	0.097	0.394
129599s	0.456	0.419	0.316	0.083	0.117	0.355	0.091	0.083	0.328	0.364	0.301	0.084	0.296	0.383	0.329	0.083	0.103	0.083	0.367	0.297	0.085	0.364	0.328	0.307	0.086	0.281	0.347	0.112	0.088	0.097	0.392
130799s	0.456	0.416	0.317	0.083	0.117	0.357	0.092	0.083	0.33	0.366	0.302	0.084	0.297	0.384	0.33	0.083	0.102	0.083	0.37	0.296	0.085	0.365	0.325	0.307	0.086	0.28	0.349	0.112	0.088	0.097	0.393
131999s	0.459	0.418	0.318	0.083	0.117	0.357	0.092	0.083	0.331	0.369	0.303	0.084	0.298	0.384	0.331	0.083	0.103	0.083	0.372	0.295	0.084	0.367	0.326	0.307	0.086	0.282	0.352	0.112	0.089	0.097	0.395
133199s	0.458	0.418	0.318	0.083	0.117	0.358	0.092	0.083	0.332	0.372	0.304	0.084	0.3	0.385	0.33	0.083	0.102	0.083	0.372	0.296	0.084	0.368	0.327	0.307	0.086	0.282	0.351	0.112	0.088	0.098	0.395
134399s	0.46	0.42	0.319	0.083	0.117	0.355	0.092	0.083	0.332	0.373	0.305	0.084	0.301	0.386	0.331	0.083	0.102	0.084	0.373	0.295	0.084	0.369	0.327	0.306	0.086	0.281	0.35	0.112	0.089	0.097	0.396
135599s	0.46	0.417	0.319	0.083	0.117	0.358	0.092	0.083	0.332	0.373	0.306	0.084	0.301	0.387	0.331	0.083	0.103	0.084	0.373	0.297	0.085	0.37	0.326	0.304	0.086	0.281	0.348	0.112	0.088	0.097	0.392
136799s	0.458	0.423	0.321	0.083	0.116	0.356	0.092	0.083	0.334	0.375	0.306	0.084	0.303	0.389	0.333	0.083	0.102	0.083	0.373	0.299	0.084	0.37	0.324	0.305	0.086	0.281	0.345	0.112	0.088	0.097	0.393
137999s	0.458	0.424	0.322	0.083	0.116	0.357	0.092	0.083	0.334	0.377	0.305	0.084	0.305	0.39	0.333	0.083	0.102	0.083	0.372	0.299	0.084	0.371	0.328	0.307	0.086	0.283	0.347	0.112	0.088	0.097	0.394
139199s	0.46	0.424	0.322	0.083	0.116	0.359	0.092	0.083	0.333	0.377	0.306	0.084	0.306	0.392	0.334	0.083	0.102	0.083	0.375	0.301	0.085	0.372	0.326	0.307	0.086	0.283	0.351	0.112	0.089	0.098	0.396
140399s	0.458	0.425	0.322	0.083	0.116	0.358	0.091	0.083	0.335	0.377	0.308	0.084	0.307	0.394	0.335	0.083	0.102	0.084	0.376	0.302	0.085	0.373	0.327	0.308	0.086	0.286	0.35	0.112	0.089	0.098	0.394
141599s	0.46	0.422	0.322	0.083	0.115	0.358	0.091	0.083	0.335	0.378	0.308	0.084	0.308	0.392	0.335	0.083	0.102	0.084	0.379	0.301	0.084	0.373	0.325	0.309	0.086	0.283	0.352	0.111	0.088	0.097	0.395
142799s	0.457	0.423	0.324	0.083	0.116	0.358	0.092	0.083	0.334	0.38	0.31	0.084	0.309	0.39	0.335	0.083	0.102	0.084	0.377	0.302	0.084	0.373	0.327	0.309	0.086	0.286	0.348	0.112	0.089	0.097	0.395
143999s	0.46	0.426	0.324	0.083	0.116	0.359	0.091	0.083	0.334	0.382	0.313	0.084	0.31	0.39	0.335	0.083	0.101	0.083	0.378	0.301	0.084	0.373	0.323	0.31	0.086	0.286	0.347	0.112	0.089	0.098	0.394
145199s	0.458	0.421	0.323	0.083	0.116	0.358	0.091	0.083	0.335	0.382	0.313	0.084	0.312	0.389	0.335	0.083	0.101	0.083	0.381	0.303	0.085	0.374	0.323	0.309	0.086	0.286	0.349	0.112	0.088	0.097	0.391
146399s	0.458	0.422	0.323	0.083	0.116	0.358	0.091	0.083	0.335	0.381	0.312	0.084	0.313	0.388	0.336	0.083	0.102	0.083	0.379	0.304	0.085	0.374	0.321	0.31	0.086	0.287	0.348	0.111	0.089	0.098	0.391
147599s	0.46	0.423	0.324	0.083	0.116	0.359	0.091	0.083	0.335	0.382	0.312	0.084	0.314	0.389	0.338	0.083	0.102	0.083	0.383	0.307	0.084	0.376	0.322	0.309	0.086	0.29	0.35	0.112	0.089	0.098	0.391
148799s	0.459	0.426	0.325	0.083	0.116	0.36	0.091	0.083	0.336	0.382	0.311	0.084	0.315	0.391	0.339	0.083	0.102	0.084	0.383	0.308	0.085	0.375	0.32	0.309	0.086	0.289	0.351	0.112	0.089	0.098	0.393
149999s	0.46	0.425	0.325	0.083	0.116	0.36	0.091	0.083	0.335	0.383	0.311	0.084	0.316	0.391	0.339	0.083	0.102	0.083	0.384	0.307	0.085	0.375	0.324	0.308	0.086	0.291	0.352	0.111	0.089	0.098	0.391
151199s	0.462	0.427	0.326	0.083	0.115	0.36	0.091	0.083	0.335	0.383	0.311	0.084	0.317	0.391	0.339	0.083	0.102	0.083	0.384	0.307	0.085	0.374	0.323	0.307	0.086	0.292	0.351	0.111	0.088	0.097	0.392
152399s	0.463	0.426	0.326	0.083	0.116	0.361	0.091	0.083	0.335	0.383	0.31	0.084	0.318	0.392	0.34	0.083	0.104	0.083	0.384	0.309	0.085	0.374	0.323	0.309	0.086	0.293	0.349	0.111	0.089	0.098	0.388
153599s	0.465	0.423	0.326	0.083	0.116	0.361	0.091	0.083	0.334	0.383	0.309	0.084	0.319	0.394	0.34	0.083	0.105	0.084	0.384	0.31	0.085	0.374	0.319	0.31	0.086	0.294	0.352	0.111	0.089	0.098	0.392
154799s	0.464	0.424	0.326	0.083	0.116	0.36	0.091	0.083	0.335	0.384	0.308	0.084	0.32	0.393	0.34	0.083	0.105	0.083	0.381	0.312	0.085	0.374	0.324	0.309	0.086	0.295	0.35	0.112	0.089	0.098	0.39
155999s	0.461	0.42	0.326	0.083	0.115	0.362	0.092	0.083	0.335	0.384	0.308	0.084	0.321	0.393	0.339	0.083	0.105	0.083	0.381	0.313	0.085	0.374	0.324	0.31	0.086	0.296	0.351	0.111	0.089	0.097	0.392
157199s	0.465	0.423	0.327	0.083	0.115	0.362	0.091	0.083	0.335	0.385	0.309	0.084	0.322	0.391	0.339	0.083	0.105	0.083	0.383	0.314	0.085	0.374	0.324	0.31	0.086	0.297	0.353	0.111	0.089	0.098	0.391
158399s	0.464	0.424	0.327	0.083	0.115	0.363	0.091	0.083	0.336	0.385	0.31	0.084	0.322	0.391	0.34	0.083	0.105	0.084	0.385	0.315	0.085	0.374	0.326	0.31	0.086	0.299	0.355	0.112	0.089	0.098	0.391
159600s	0.464	0.424	0.327	0.083	0.115	0.362	0.091	0.083	0.335	0.384	0.311	0.084	0.323	0.392	0.34	0.083	0.106	0.083	0.384	0.315	0.084	0.373	0.325	0.309	0.086	0.299	0.354	0.112	0.089	0.098	0.391
160799s	0.46	0.419	0.327	0.083	0.116	0.365	0.091	0.083	0.335	0.383	0.311	0.084	0.324	0.394	0.34	0.083	0.106	0.084	0.382	0.315	0.084	0.373	0.321	0.307	0.086	0.297	0.355	0.112	0.089	0.098	0.39
161999s	0.459	0.419	0.327	0.083	0.116	0.366	0.091	0.083	0.334	0.381	0.311	0.084	0.324	0.393	0.341	0.083	0.106	0.083	0.38	0.317	0.084	0.372	0.318	0.308	0.086	0.297	0.35	0.112	0.089	0.098	0.391
163199s	0.459	0.417	0.328	0.083	0.116	0.366	0.091	0.083	0.335	0.38	0.311	0.084	0.324	0.392	0.341	0.083	0.106	0.083	0.379	0.318	0.085	0.371	0.319	0.308	0.086	0.296	0.351	0.112	0.089	0.098	0.392
164399s	0.461	0.418	0.328	0.083	0.116	0.367	0.091	0.083	0.335	0.38	0.312	0.084	0.325	0.389	0.342	0.083	0.106	0.083	0.379	0.319	0.085	0.371	0.319	0.307	0.086	0.297	0.351	0.112	0.089	0.098	0.39
165599s	0.461	0.418	0.327	0.083	0.116	0.372	0.091	0.083	0.338	0.381	0.313	0.084	0.326	0.391	0.343	0.083	0.106	0.083	0.383	0.319	0.085	0.37	0.322	0.308	0.086	0.299	0.353	0.112	0.089	0.098	0.389
166799s	0.463	0.422	0.329	0.083	0.116	0.374	0.091	0.083	0.336	0.381	0.314	0.084	0.325	0.392	0.344	0.083	0.107	0.084	0.386	0.319	0.085	0.369	0.321	0.311	0.086	0.301	0.357	0.112	0.089	0.098	0.388
167999s	0.464	0.42	0.328	0.083	0.116	0.377	0.091	0.083	0.335	0.381	0.315	0.084	0.325	0.392	0.344	0.083	0.106	0.084	0.386	0.32	0.085	0.368	0.324	0.31	0.086	0.3	0.355	0.112	0.089	0.098	0.389
169199s	0.466	0.421	0.329	0.083	0.116	0.379	0.091	0.083	0.335	0.382	0.315	0.084	0.326	0.392	0.344	0.083	0.106	0.083	0.385	0.319	0.085	0.366	0.323	0.31	0.086	0.299	0.356	0.112	0.089	0.098	0.386
170399s	0.467	0.42	0.328	0.083	0.116	0.378	0.091	0.083	0.335	0.383	0.315	0.084	0.325	0.391	0.343	0.083	0.105	0.084	0.383	0.321	0.085	0.365	0.319	0.31	0.086	0.3	0.354	0.112	0.089	0.098	0.385
171599s	0.468	0.42	0.328	0.083	0.116	0.376	0.091	0.083	0.336	0.383	0.314	0.084	0.325	0.389	0.343	0.083	0.106	0.084	0.383	0.321	0.084	0.364	0.322	0.311	0.086	0.3	0.353	0.112	0.089	0.098	0.386
172799s	0.467	0.418	0.327	0.083	0.116	0.385	0.091	0.083	0.337	0.383	0.317	0.084	0.325	0.389	0.343	0.083	0.105	0.084	0.385	0.322	0.085	0.364	0.32	0.312	0.086	0.301	0.356	0.112	0.089	0.098	0.386

## Sheet: One step growth curve
Phage numers used to estimate phage growth dynamics in a one step growth curve
			Calculating the number of phages introduced to culture			Calculating the number of adsorbed phages				Calculating the number of phages per infection
time	Phage	rep	Introduced PFUs	Introduced dilution factor	Introduced phages	Unadsorbed PFUs	Unadsorbed dilution factor	Unadsorbed in resubspention	Number of adsorbed phages	pfu	dilution	pfus per vial	pfus/inf
0	RHEp01	1	32	5	48000000	7	3	4.66667e+06	4.33333e+07	17	1	1.13333e+06	0.0261538
60	RHEp01	1	32	5	48000000	7	3	4.66667e+06	4.33333e+07	15	1	1000000	0.0230769
120	RHEp01	1	32	5	48000000	7	3	4.66667e+06	4.33333e+07	22	2	1.46667e+07	0.338462
150	RHEp01	1	32	5	48000000	7	3	4.66667e+06	4.33333e+07	20	3	1.33333e+08	3.07692
180	RHEp01	1	32	5	48000000	7	3	4.66667e+06	4.33333e+07	15	4	1000000000	23.0769
210	RHEp01	1	32	5	48000000	7	3	4.66667e+06	4.33333e+07	9	5	6000000000	138.462
240	RHEp01	1	32	5	48000000	7	3	4.66667e+06	4.33333e+07	12	5	8000000000	184.615
270	RHEp01	1	32	5	48000000	7	3	4.66667e+06	4.33333e+07	15	5	10000000000	230.769
300	RHEp01	1	32	5	48000000	7	3	4.66667e+06	4.33333e+07	16	5	1.06667e+10	246.154
330	RHEp01	1	32	5	48000000	7	3	4.66667e+06	4.33333e+07	20	5	1.33333e+10	307.692
360	RHEp01	1	32	5	48000000	7	3	4.66667e+06	4.33333e+07	18	5	12000000000	276.923
390	RHEp01	1	32	5	48000000	7	3	4.66667e+06	4.33333e+07	20	5	1.33333e+10	307.692
420	RHEp01	1	32	5	48000000	7	3	4.66667e+06	4.33333e+07	23	5	1.53333e+10	353.846
450	RHEp01	1	32	5	48000000	7	3	4.66667e+06	4.33333e+07	20	5	1.33333e+10	307.692
480	RHEp01	1	32	5	48000000	7	3	4.66667e+06	4.33333e+07	15	5	10000000000	230.769
0	SM113-1	1	26	5	39000000	15	3	10000000	29000000	3	1	120000	0.00413793
60	SM113-1	1	26	5	39000000	15	3	10000000	29000000	15	0	60000	0.00206897
120	SM113-1	1	26	5	39000000	15	3	10000000	29000000	15	1	600000	0.0206897
150	SM113-1	1	26	5	39000000	15	3	10000000	29000000	10	2	4000000	0.137931
180	SM113-1	1	26	5	39000000	15	3	10000000	29000000	27	2	10800000	0.372414
210	SM113-1	1	26	5	39000000	15	3	10000000	29000000	15	4	600000000	20.6897
240	SM113-1	1	26	5	39000000	15	3	10000000	29000000	11	5	4400000000	151.724
270	SM113-1	1	26	5	39000000	15	3	10000000	29000000	13	5	5200000000	179.31
300	SM113-1	1	26	5	39000000	15	3	10000000	29000000	11	5	4400000000	151.724
330	SM113-1	1	26	5	39000000	15	3	10000000	29000000	10	5	4000000000	137.931
360	SM113-1	1	26	5	39000000	15	3	10000000	29000000	15	5	6000000000	206.897
390	SM113-1	1	26	5	39000000	15	3	10000000	29000000	8	5	3200000000	110.345
420	SM113-1	1	26	5	39000000	15	3	10000000	29000000	12	5	4800000000	165.517
450	SM113-1	1	26	5	39000000	15	3	10000000	29000000	7	5	2800000000	96.5517
480	SM113-1	1	26	5	39000000	15	3	10000000	29000000	15	5	6000000000	206.897
0	TRX32-1	1	30	5	45000000	10	3	6.66667e+06	3.83333e+07	9	1	360000	0.0093913
60	TRX32-1	1	30	5	45000000	10	3	6.66667e+06	3.83333e+07	10	1	400000	0.0104348
120	TRX32-1	1	30	5	45000000	10	3	6.66667e+06	3.83333e+07	19	2	7600000	0.198261
150	TRX32-1	1	30	5	45000000	10	3	6.66667e+06	3.83333e+07	12	4	480000000	12.5217
180	TRX32-1	1	30	5	45000000	10	3	6.66667e+06	3.83333e+07	5	5	2000000000	52.1739
210	TRX32-1	1	30	5	45000000	10	3	6.66667e+06	3.83333e+07	15	5	6000000000	156.522
240	TRX32-1	1	30	5	45000000	10	3	6.66667e+06	3.83333e+07	22	5	8800000000	229.565
270	TRX32-1	1	30	5	45000000	10	3	6.66667e+06	3.83333e+07	22	5	8800000000	229.565
300	TRX32-1	1	30	5	45000000	10	3	6.66667e+06	3.83333e+07	22	5	8800000000	229.565
330	TRX32-1	1	30	5	45000000	10	3	6.66667e+06	3.83333e+07	19	5	7600000000	198.261
360	TRX32-1	1	30	5	45000000	10	3	6.66667e+06	3.83333e+07	23	5	9200000000	240
390	TRX32-1	1	30	5	45000000	10	3	6.66667e+06	3.83333e+07	21	5	8400000000	219.13
420	TRX32-1	1	30	5	45000000	10	3	6.66667e+06	3.83333e+07	24	5	9600000000	250.435
450	TRX32-1	1	30	5	45000000	10	3	6.66667e+06	3.83333e+07	19	5	7600000000	198.261
480	TRX32-1	1	30	5	45000000	10	3	6.66667e+06	3.83333e+07	18	5	7200000000	187.826
0	RHEp01	2	32	5	48000000	27	3	18000000	30000000	17	1	510000	0.017
60	RHEp01	2	32	5	48000000	27	3	18000000	30000000	11	1	330000	0.011
120	RHEp01	2	32	5	48000000	27	3	18000000	30000000	30	2	9000000	0.3
150	RHEp01	2	32	5	48000000	27	3	18000000	30000000	19	3	57000000	1.9
180	RHEp01	2	32	5	48000000	27	3	18000000	30000000	7	4	210000000	7
210	RHEp01	2	32	5	48000000	27	3	18000000	30000000	12	5	3600000000	120
240	RHEp01	2	32	5	48000000	27	3	18000000	30000000	18	5	5400000000	180
270	RHEp01	2	32	5	48000000	27	3	18000000	30000000	20	5	6000000000	200
300	RHEp01	2	32	5	48000000	27	3	18000000	30000000	18	5	5400000000	180
330	RHEp01	2	32	5	48000000	27	3	18000000	30000000	24	5	7200000000	240
360	RHEp01	2	32	5	48000000	27	3	18000000	30000000	23	5	6900000000	230
390	RHEp01	2	32	5	48000000	27	3	18000000	30000000	22	5	6600000000	220
420	RHEp01	2	32	5	48000000	27	3	18000000	30000000	12	5	3600000000	120
450	RHEp01	2	32	5	48000000	27	3	18000000	30000000	19	5	5700000000	190
480	RHEp01	2	32	5	48000000	27	3	18000000	30000000	24	5	7200000000	240
0	SM113-1	2	26	5	39000000	13	3	8.66667e+06	3.03333e+07	12	0	48000	0.00158242
60	SM113-1	2	26	5	39000000	13	3	8.66667e+06	3.03333e+07	12	0	48000	0.00158242
120	SM113-1	2	26	5	39000000	13	3	8.66667e+06	3.03333e+07	7	1	280000	0.00923077
150	SM113-1	2	26	5	39000000	13	3	8.66667e+06	3.03333e+07	11	2	4400000	0.145055
180	SM113-1	2	26	5	39000000	13	3	8.66667e+06	3.03333e+07	8	2	3200000	0.105495
210	SM113-1	2	26	5	39000000	13	3	8.66667e+06	3.03333e+07	9	4	360000000	11.8681
240	SM113-1	2	26	5	39000000	13	3	8.66667e+06	3.03333e+07	8	5	3200000000	105.495
270	SM113-1	2	26	5	39000000	13	3	8.66667e+06	3.03333e+07	6	5	2400000000	79.1209
300	SM113-1	2	26	5	39000000	13	3	8.66667e+06	3.03333e+07	6	5	2400000000	79.1209
330	SM113-1	2	26	5	39000000	13	3	8.66667e+06	3.03333e+07	10	5	4000000000	131.868
360	SM113-1	2	26	5	39000000	13	3	8.66667e+06	3.03333e+07	8	5	3200000000	105.495
390	SM113-1	2	26	5	39000000	13	3	8.66667e+06	3.03333e+07	9	5	3600000000	118.681
420	SM113-1	2	26	5	39000000	13	3	8.66667e+06	3.03333e+07	6	5	2400000000	79.1209
450	SM113-1	2	26	5	39000000	13	3	8.66667e+06	3.03333e+07	8	5	3200000000	105.495
480	SM113-1	2	26	5	39000000	13	3	8.66667e+06	3.03333e+07	7	5	2800000000	92.3077
0	TRX32-1	2	30	5	45000000	14	3	9.33333e+06	3.56667e+07	10	1	500000	0.0140187
60	TRX32-1	2	30	5	45000000	14	3	9.33333e+06	3.56667e+07	11	1	550000	0.0154206
120	TRX32-1	2	30	5	45000000	14	3	9.33333e+06	3.56667e+07	20	2	10000000	0.280374
150	TRX32-1	2	30	5	45000000	14	3	9.33333e+06	3.56667e+07	12	4	600000000	16.8224
180	TRX32-1	2	30	5	45000000	14	3	9.33333e+06	3.56667e+07	31	4	1550000000	43.4579
210	TRX32-1	2	30	5	45000000	14	3	9.33333e+06	3.56667e+07	14	5	7000000000	196.262
240	TRX32-1	2	30	5	45000000	14	3	9.33333e+06	3.56667e+07	18	5	9000000000	252.336
270	TRX32-1	2	30	5	45000000	14	3	9.33333e+06	3.56667e+07	15	5	7500000000	210.28
300	TRX32-1	2	30	5	45000000	14	3	9.33333e+06	3.56667e+07	18	5	9000000000	252.336
330	TRX32-1	2	30	5	45000000	14	3	9.33333e+06	3.56667e+07	15	5	7500000000	210.28
360	TRX32-1	2	30	5	45000000	14	3	9.33333e+06	3.56667e+07	9	5	4500000000	126.168
390	TRX32-1	2	30	5	45000000	14	3	9.33333e+06	3.56667e+07	20	5	10000000000	280.374
420	TRX32-1	2	30	5	45000000	14	3	9.33333e+06	3.56667e+07	22	5	11000000000	308.411
450	TRX32-1	2	30	5	45000000	14	3	9.33333e+06	3.56667e+07	22	5	11000000000	308.411
480	TRX32-1	2	30	5	45000000	14	3	9.33333e+06	3.56667e+07	18	5	9000000000	252.336
0	RHEp01	3	32	5	48000000	6	3	4000000	44000000	17	1	510000	0.0115909
60	RHEp01	3	32	5	48000000	6	3	4000000	44000000	14	1	420000	0.00954545
120	RHEp01	3	32	5	48000000	6	3	4000000	44000000	22	2	6600000	0.15
150	RHEp01	3	32	5	48000000	6	3	4000000	44000000	31	3	93000000	2.11364
180	RHEp01	3	32	5	48000000	6	3	4000000	44000000	10	5	3000000000	68.1818
210	RHEp01	3	32	5	48000000	6	3	4000000	44000000	13	5	3900000000	88.6364
240	RHEp01	3	32	5	48000000	6	3	4000000	44000000	17	5	5100000000	115.909
270	RHEp01	3	32	5	48000000	6	3	4000000	44000000	18	5	5400000000	122.727
300	RHEp01	3	32	5	48000000	6	3	4000000	44000000	23	5	6900000000	156.818
330	RHEp01	3	32	5	48000000	6	3	4000000	44000000	13	5	3900000000	88.6364
360	RHEp01	3	32	5	48000000	6	3	4000000	44000000	19	5	5700000000	129.545
390	RHEp01	3	32	5	48000000	6	3	4000000	44000000	3	5	900000000	20.4545
420	RHEp01	3	32	5	48000000	6	3	4000000	44000000	17	5	5100000000	115.909
450	RHEp01	3	32	5	48000000	6	3	4000000	44000000	17	5	5100000000	115.909
480	RHEp01	3	32	5	48000000	6	3	4000000	44000000	15	5	4500000000	102.273
0	SM113-1	3	26	5	39000000	13	3	8.66667e+06	3.03333e+07	12	0	48000	0.00158242
60	SM113-1	3	26	5	39000000	13	3	8.66667e+06	3.03333e+07	12	0	48000	0.00158242
120	SM113-1	3	26	5	39000000	13	3	8.66667e+06	3.03333e+07	7	1	280000	0.00923077
150	SM113-1	3	26	5	39000000	13	3	8.66667e+06	3.03333e+07	10	2	4000000	0.131868
180	SM113-1	3	26	5	39000000	13	3	8.66667e+06	3.03333e+07	5	3	20000000	0.659341
210	SM113-1	3	26	5	39000000	13	3	8.66667e+06	3.03333e+07	8	4	320000000	10.5495
240	SM113-1	3	26	5	39000000	13	3	8.66667e+06	3.03333e+07	9	5	3600000000	118.681
270	SM113-1	3	26	5	39000000	13	3	8.66667e+06	3.03333e+07	10	5	4000000000	131.868
300	SM113-1	3	26	5	39000000	13	3	8.66667e+06	3.03333e+07	9	5	3600000000	118.681
330	SM113-1	3	26	5	39000000	13	3	8.66667e+06	3.03333e+07	7	5	2800000000	92.3077
360	SM113-1	3	26	5	39000000	13	3	8.66667e+06	3.03333e+07	8	5	3200000000	105.495
390	SM113-1	3	26	5	39000000	13	3	8.66667e+06	3.03333e+07	6	5	2400000000	79.1209
420	SM113-1	3	26	5	39000000	13	3	8.66667e+06	3.03333e+07	5	5	2000000000	65.9341
450	SM113-1	3	26	5	39000000	13	3	8.66667e+06	3.03333e+07	11	5	4400000000	145.055
480	SM113-1	3	26	5	39000000	13	3	8.66667e+06	3.03333e+07	11	5	4400000000	145.055
0	TRX32-1	3	30	5	45000000	9	3	6000000	39000000	7	1	350000	0.00897436
60	TRX32-1	3	30	5	45000000	9	3	6000000	39000000	18	1	900000	0.0230769
120	TRX32-1	3	30	5	45000000	9	3	6000000	39000000	10	3	50000000	1.28205
150	TRX32-1	3	30	5	45000000	9	3	6000000	39000000	25	4	1250000000	32.0513
180	TRX32-1	3	30	5	45000000	9	3	6000000	39000000	12	5	6000000000	153.846
210	TRX32-1	3	30	5	45000000	9	3	6000000	39000000	14	5	7000000000	179.487
240	TRX32-1	3	30	5	45000000	9	3	6000000	39000000	13	5	6500000000	166.667
270	TRX32-1	3	30	5	45000000	9	3	6000000	39000000	17	5	8500000000	217.949
300	TRX32-1	3	30	5	45000000	9	3	6000000	39000000	15	5	7500000000	192.308
330	TRX32-1	3	30	5	45000000	9	3	6000000	39000000	17	5	8500000000	217.949
360	TRX32-1	3	30	5	45000000	9	3	6000000	39000000	24	5	12000000000	307.692
390	TRX32-1	3	30	5	45000000	9	3	6000000	39000000	20	5	10000000000	256.41
420	TRX32-1	3	30	5	45000000	9	3	6000000	39000000	19	5	9500000000	243.59
450	TRX32-1	3	30	5	45000000	9	3	6000000	39000000	20	5	10000000000	256.41
480	TRX32-1	3	30	5	45000000	9	3	6000000	39000000	15	5	7500000000	192.308
0	RHEp01	4	32	5	48000000	11	3	7.33333e+06	4.06667e+07	16	1	640000	0.0157377
60	RHEp01	4	32	5	48000000	11	3	7.33333e+06	4.06667e+07	14	1	560000	0.0137705
120	RHEp01	4	32	5	48000000	11	3	7.33333e+06	4.06667e+07	7	3	28000000	0.688525
150	RHEp01	4	32	5	48000000	11	3	7.33333e+06	4.06667e+07	27	3	108000000	2.65574
180	RHEp01	4	32	5	48000000	11	3	7.33333e+06	4.06667e+07	27	4	1080000000	26.5574
210	RHEp01	4	32	5	48000000	11	3	7.33333e+06	4.06667e+07	9	5	3600000000	88.5246
240	RHEp01	4	32	5	48000000	11	3	7.33333e+06	4.06667e+07	20	5	8000000000	196.721
270	RHEp01	4	32	5	48000000	11	3	7.33333e+06	4.06667e+07	14	5	5600000000	137.705
300	RHEp01	4	32	5	48000000	11	3	7.33333e+06	4.06667e+07	15	5	6000000000	147.541
330	RHEp01	4	32	5	48000000	11	3	7.33333e+06	4.06667e+07	19	5	7600000000	186.885
360	RHEp01	4	32	5	48000000	11	3	7.33333e+06	4.06667e+07	21	5	8400000000	206.557
390	RHEp01	4	32	5	48000000	11	3	7.33333e+06	4.06667e+07	25	5	10000000000	245.902
420	RHEp01	4	32	5	48000000	11	3	7.33333e+06	4.06667e+07	19	5	7600000000	186.885
450	RHEp01	4	32	5	48000000	11	3	7.33333e+06	4.06667e+07	21	5	8400000000	206.557
480	RHEp01	4	32	5	48000000	11	3	7.33333e+06	4.06667e+07	18	5	7200000000	177.049
0	SM113-1	4	26	5	39000000	13	3	8.66667e+06	3.03333e+07	3	1	90000	0.00296703
60	SM113-1	4	26	5	39000000	13	3	8.66667e+06	3.03333e+07	7	0	21000	0.000692308
120	SM113-1	4	26	5	39000000	13	3	8.66667e+06	3.03333e+07	9	1	270000	0.0089011
150	SM113-1	4	26	5	39000000	13	3	8.66667e+06	3.03333e+07	11	2	3300000	0.108791
180	SM113-1	4	26	5	39000000	13	3	8.66667e+06	3.03333e+07	11	3	33000000	1.08791
210	SM113-1	4	26	5	39000000	13	3	8.66667e+06	3.03333e+07	10	4	300000000	9.89011
240	SM113-1	4	26	5	39000000	13	3	8.66667e+06	3.03333e+07	15	4	450000000	14.8352
270	SM113-1	4	26	5	39000000	13	3	8.66667e+06	3.03333e+07	6	5	1800000000	59.3407
300	SM113-1	4	26	5	39000000	13	3	8.66667e+06	3.03333e+07	9	5	2700000000	89.011
330	SM113-1	4	26	5	39000000	13	3	8.66667e+06	3.03333e+07	7	5	2100000000	69.2308
360	SM113-1	4	26	5	39000000	13	3	8.66667e+06	3.03333e+07	10	5	3000000000	98.9011
390	SM113-1	4	26	5	39000000	13	3	8.66667e+06	3.03333e+07	9	5	2700000000	89.011
420	SM113-1	4	26	5	39000000	13	3	8.66667e+06	3.03333e+07	8	5	2400000000	79.1209
450	SM113-1	4	26	5	39000000	13	3	8.66667e+06	3.03333e+07	13	5	3900000000	128.571
480	SM113-1	4	26	5	39000000	13	3	8.66667e+06	3.03333e+07	10	5	3000000000	98.9011
0	TRX32-1	4	30	5	45000000	21	3	14000000	31000000	10	1	500000	0.016129
60	TRX32-1	4	30	5	45000000	21	3	14000000	31000000	21	1	1050000	0.033871
120	TRX32-1	4	30	5	45000000	21	3	14000000	31000000	7	3	35000000	1.12903
150	TRX32-1	4	30	5	45000000	21	3	14000000	31000000	14	4	700000000	22.5806
180	TRX32-1	4	30	5	45000000	21	3	14000000	31000000	7	5	3500000000	112.903
210	TRX32-1	4	30	5	45000000	21	3	14000000	31000000	22	5	11000000000	354.839
240	TRX32-1	4	30	5	45000000	21	3	14000000	31000000	19	5	9500000000	306.452
270	TRX32-1	4	30	5	45000000	21	3	14000000	31000000	14	5	7000000000	225.806
300	TRX32-1	4	30	5	45000000	21	3	14000000	31000000	28	5	14000000000	451.613
330	TRX32-1	4	30	5	45000000	21	3	14000000	31000000	19	5	9500000000	306.452
360	TRX32-1	4	30	5	45000000	21	3	14000000	31000000	18	5	9000000000	290.323
390	TRX32-1	4	30	5	45000000	21	3	14000000	31000000	24	5	12000000000	387.097
420	TRX32-1	4	30	5	45000000	21	3	14000000	31000000	17	5	8500000000	274.194
450	TRX32-1	4	30	5	45000000	21	3	14000000	31000000	24	5	12000000000	387.097
480	TRX32-1	4	30	5	45000000	21	3	14000000	31000000	15	5	7500000000	241.935
